# Supplementary material for: Nutritional and health status of a cohort of school-age children born to mothers treated for severe acute malnutrition in their childhood in The Democratic Republic of Congo
Source: PLoS One. 2022 Jun 7;17(6):e0269527. doi: 10.1371/journal.pone.0269527 (PMC9173626; doi:10.1371/journal.pone.0269527)
Supplement: S1 File — (XLSX) [file pone.0269527.s001.xlsx]

## Sheet: Feuil1
no	type	age(month)	Sex	BMI	BMI/Age	Nutritionaldiagnosis	scholarization	Child Rank	Weight	Height	MUAC	CranialPerimeter	Skin folds	Edema	HIV Serology	Glycemia	Urea	Creatinine	CRP	if+value	WBCells	RBCells	Hb	Hemato	MCV	MCH	MCHC	PL	FL(L)	FL(N)	FL(Others cells)	Roudworm	Anguillus	Trichocephalus	Hookworm	Amoeba	Entashystolytitica	amoebacyst	GiardiaLambia	TrichomonasIntest	Schystosoma	Taenia	Pinworm	Yeast	WBCells2	RBCells2	fat	AutreEDS	Weight mother
1	1	59.5667	1	14.1901	-0.77	0	2	3	17.8	112	139	48.5	1.1	0	0						7.9	4.6	12.6	37.6	81.2	27.2	33.5	218	54.2			1	0	1	0	0	0	0	0	0	0	0	0	0	0	0	0	1	47.9
2	1	59.9667	1	15.3299	0.4	0	0	4	15.7	101.2	152	50	2.2	0	0						7.7	3.4	10.5	31.1	91.2	30.8	33.8	196	31.2	60	8.8	0	0	0	0	0	0	0	0	0	0	0	0	0	0	0	0	1	22.7
3	1	60.1333	2	15.3592	0.13	0	0	2	13	92	134	51		0	0																	0	0	0	0	0	0	0	0	0	0	0	0	0	0	0	0	0	46
4	1	60.1333	1	16.205	0.6	0	0	2	16.4	100.6	123	46	2.1	0	0																																		55.2
5	2	60.1667	1	13.1195	-1.62	0	0		12.6	98	140	45.5	1.9	0	0	124	45	0.54	0		9.3	4.3	13.6	37.3	85.2	31.1	36.5	382	56.2	40.2	3.6	0	0	0	0	0	0	0	0	1	0	0	0	0	0	0	0	0	45.3
6	1	60.4	2	17.006	1.25	0	0	1	18.5	104.3	165	48.3	2	0	0																																		48.3
7	2	60.8667	2	15.5156	0.19	0	0	1	11	84.2	163	48.5	1.5	0	0						9.7	4	10.5	31.2	76.7	25.8	33.7	392	61.9			0	0	0	0	0	0	0	0	0	0	0	0	1	0	0	0	1	61
8	2	61.0333	2	15.018	-0.19	0	0	3	16.4	104.5	145	55	2	0	0						8.4	3.8	9.9	31	81.2	25.9	31.9	160	50.5	38.8	10.7	0	0	1	0	0	0	0	0	0	0	0	0	0	0	0	0	0	56.8
9	1	61.0333	1	15.5	0.15	0	0	4	15.5	100	157	48	0.6	0	0						7.8	4.8	12.5	36.9	76.4	25.9	33.9	356	42.6	47.7	9.7	0	0	0	0	0	0	0	0	0	0	0	0	0	0	0	0	0	55.7
10	2	61.3	2	15.002	-0.21	0	0	4	15.7	102.3	134	52	1.4	0	0						7.1	4.1	12.3	34.9	83.5	29.4	35.2	306	34.3	57.5	8.2	0	0	0	0	0	0	1	0	0	0	0	0	0	1	0	0	0	49.5
11	1	61.4667	1	18.3129	1.76	0	0	1	15.5	92	165	49	1.5	1	0						8.9	4	12.1	34.3	85.8	30.3	35.3	245	43	45.2	11.8																		53.7
12	2	61.5	1	14.4491	-0.58	0	0	7	11.6	89.6	120	47.5	1.2	0	0						10.6	3.5	10.3	30.9	86.8	289	33.3	236	40.3	56.1	3.6	0	0	0	0	0	0	0	0	0	0	0	0	0	0	0	0	0	48
13	2	62.1	1	14.8794	-0.27	0	0	2	14	97	155	49		0	0																	0	0	0	0	0	0	0	0	0	0	0	0	0	0	0	0	0	56
14	1	62.1333	2	14.4529	-0.66	0	0	1	9.6	81.5	145	47	1	0	0						8.7	4.4	13.9	40.1	90.5	31.4	34.7	300	34.2	54.8	11	0	0	0	0	0	0	0	0	0	0	0	0	0	0	0	1	0	42.7
15	1	62.1667	2	14.4044	-0.7	0	0	3	13	95	145	48.6	0.4	0	0						7.6	5	13.2	36.8	73.6	26.4	35.9	331	56	35.4	8.6	0	0	0	0	0	0	0	0	0	0	0	0	0	0	0	0	0	54
16	1	62.3333	2	15.1338	-0.1	0	0	1	15.9	102.5	151	50.6	0	0	0						8.9	4.3	11.9	33	76.7	27.7	36.7	395	32.6	42.1	25.3	0	0	0	0	0	0	0	0	0	0	0	0	0	1	0	0	1	56.5
17	1	62.7	1	15.4748	0.13	0	1	1	16.1	102	153	48.5	4.1	0	0								11.6																										54.8
18	1	63.2667	2	15.911	0.49	0	0	1	15.5	98.7	158	50	1.1	0	0								11.7																										61.3
19	1	63.4333	1	15.7158	0.29	0	0	1	16	100.9	150	50	2.2	0	0								13.9																										49.1
20	2	63.7	1	14.5327	-0.52	0	0	5	14.1	98.5	142	47.8	1.2	0	0								9.8																										57.7
21	1	63.7333	1	13.0529	-1.68	0	2	1	11	91.8	120	48.3	0.4	0	0						9.8	4	10.4	31.9	79.6	25.9	32.6	521	49	29.6	21.4	1	0	1	0	0	0	0	0	0	0	0	0	0	0	0	0	0	59.1
22	2	64.1	2	13.1963	-1.83	0	1	2	14	103	103	51	3	0	0						7.2	4.2	11.5	32.9	78.1	27.3	35	261	59.7	38	2.3	1	0	0	0	0	0	0	0	0	0	0	0	0	0	0	1	0	54
23	2	64.1	1	15.4859	0.14	0	0	1	17.4	106	150	51	1.2	0	0	103	18	0.71	0		7.2	4.5	13.5	37.7	82.3	29.5	35.8	346	49.4	49.3	1.3																		58.5
24	1	64.1333	2	16.4969	0.09	0	0	1	19.6	109	162	50.5	3.3	0	0						18.8	4.3	11.9	34.1	78.9	27.5	34.9	201	29.5			0	0	0	0	0	0	0	0	0	0	0	0	0	0	0	0	0	49.4
25	1	64.3667	2	12.974	-2.06	1	0	5	13	100.1	126	50.7	2.6	0	0																																		42.3
26	2	64.7667	1	13.4669	-1.33	0	1	1	16	109	145	49.4	2	0	0						8.9	3.9	12	33.9	85.6	30.3	35.4	499	48.7			0	0	1	0	0	0	0	0	0	0	0	0	0	0	0	0	1	54
27	2	64.9667	1	15.1186	-0.1	0	0	3	16.7	105.1	150	50	3.3	0	0						13.5	3.9	10.1	31.1	79.5	25.8	32.5	204	48.1	39.9	12	0	0	0	0	0	0	0	0	1	0	0	0	0	1	0	0	1	60.1
28	2	65.0333	2	15.7	0.33	0	0	6	15.7	100	138	49	2.2	0	0																																		54.9
29	2	65.9333	1	13.5145	-1.3	0	1	3	18.5	117	165	51	0	0	0																																		58.1
30	1	65.9667	1	13.8504	-1.03	0	1	2	18	114	141	50.5	1.4	0	0	102	27	0.8	0		10.7	5	13.8	39.4	77.6	27.2	35	422	51.4			1	0	0	0	0	0	0	0	0	0	0	0	0	0	0	0	0	54
31	1	66.1333	2	14.0383	-1.03	0	1	2	13.4	97.7	135	49	2	0	0						10.9	5.5	16.1	44.9	81.5	29.2	35.9	356	53.7	44.3	2	0	0	0	0	0	0	0	0	0	0	0	0	0	0	0	0	0	73.6
32	1	66.3333	1	10.5	-4.25	2	2	2	10.5	100	145	48	0.1	0	0						7.5	3.8	10.7	32.6	84	27.6	32.8	509	55.8	27.7	16.5	0	0	0	0	0	0	0	0	0	0	0	0	0	0	0	0	0	54
33	2	66.9	2	14.1093	-0.99	0	0	4	12.6	94.5	140	50.5	3.2	1	0						4.6	3.2	9.1	30	93.5	28.3	30.3	123	44.9	51.4	3.7	0	0	0	0	0	0	0	0	1	0	0	0	0	1	0	0	1	56
34	1	68.1	2	15.3	0.12	0	1	1	18.4	109	156	51.5	1.3	0	0						8.2	4.1	11.7	33.2	81	28.5	35.2	358	59.6			0	0	0	0	0	1	0	0	0	0	0	0	0	0	0	0	1	75.6
35	2	69.2333	1	15.2619	-0.01	0	2	4	13.2	93	151	49.2		0	0	114	18	0.61	0		9	4.8	12	35.5	72.9	24.6	33.8	393	54.7	37.9	7.4																		55.6
36	1	70.0667	1	18.1921	1.56	0	1	1	19.3	103	173	51	4.2	0	0	116	7	0.56	0		8.1	4	11.8	32.4	80.4	29.3	36.4	415	64.5																				61.4
37	1	70.1667	2	15.0501	-0.21	0	0	3	14.9	99.5	136	50.5	2.8	0	0																																		50
38	1	70.1667	2				2	2						0																																			50
39	1	70.1667	1	13.6531	-1.17	0	2	2	13.9	100.9	130	47	1.2	0	0						7.6	4	11.6	32.8	81.6	28.9	35.4	228	51.2	33.5	15.3	1	0	0	0	0	0	0	0	0	0	0	0	0	0	0	0	0	47.9
40	2	70.4	2	14.2399	-0.88	0	1	1	16	106	160	50		0	0						11.3	4.3	12.7	36.2	82.6	29	35.1	502	58.1	29.3	-12.6	0	0	0	0	0	0	0	0	0	0	0	0	0	0	0	0	0	56
41	1	70.4667	1	16.1184	0.52	0	0	6	17.1	103	190	50	0.6	0	0	94	21	0.45	0		7.7	4.1	12.2	35.1	85	29.5	34.8	293	50.9	32.1	17	0	0	0	0	0	0	0	0	0	0	0	0	0	1	0	0	1	58
42	2	70.5	1	16.1938	0.56	0	1	1	11.7	85	180	48	1	0	0	109	7	0.6	0		6.6	4.3	12.3	34	78.2	28.3	36.2	373	56.8	31.8	11.4	0	0	0	0	0	0	0	0	0	0	0	0	0	0	0	1	0	54
43	1	71.1	1												0	95	18	0.69	0		11.1	5.1	14.5	40.7	78.6	28	35.6	414	58.6																				61.8
44	1	71.1	1												0	104	14	0.63	0		7.7	4.2	12.5	34.8	82.5	29.6	35.9	245	44.2																				48.6
45	2	71.2667	1												0	116	22	0.62	0		6.5	3.2	10.1	29	88.7	30.2	34.8	163	63.1	33.5	13.4																		57.2
46	1	71.6	2	15.1675	-0.12	0	1	3	16.5	104.3	140.3	49.5	1.3	1	0						7.8	4.4	12.1	35.6	80.5	27.4	34	264	49.3	41.8	8.9	1	0	1	0	0	0	0	0	0	0	0	0	0	0	0	0	1	53.7
47	1	71.9	2	14.1292	-0.97	0	0	4	14.7	102	154	52.1		0	0																																		66
48	2	72.3667	2	15.9698	0.46	0	1	7	18.8	108.5	150	52.4	2.4	0	0								11.5									0	0	1	0	0	0	0	0	0	0	0	0	0	0	0	0	0	51.4
49	1	72.4	1	12.4501	-2.24	1	0	2	12.6	100.6	150	48.4	1.2	0	0																																		52.3
50	1	72.6333	1	8.11768	-6.69	2	0	3	13.3	128	123	48.9	0.5	0	0	94	12	0.58	0		8.3	4	12.6	35.2	88	31.5	35.8	338	49.8	46.8	3.4	0	0	0	0	0	0	0	0	0	0	0	0	0	0	0	0	0	49
51	1	73	1	14.1777	-0.76	0	2	2	12	92	140	45.5		0	0	102	10	0.36	0		9	4.3	12.5	35	81.2	29	35.7	455	41.4																				71.1
52	2	74.1	2	16.1816	0.6	0	0	3	13.4	91	150	51	0.5	0	0	92	16	0.36	0													0	0	1	0	0	0	0	0	0	0	0	0	0	0	0	1	1	58.8
53	2	74.7333	1	0			2	2		94.1	135	48.6	0.3	0	0	98	17	0.41	1	76.2	9	4	11.2	32.3	80.1	27.8	34.7	542	56.2	23.5	20.3	0	0	1	0	0	0	0	0	0	0	0	0	0	0	0	0	0	53
54	1	75.2333	1	15.4859	0.14	0	1	1	17.4	106	153	49.2	1.3	0	0	94	28	0.56	0		8.7	4.3	12	34.9	80.2	27.6	34.4	343	57	35	8	0	0	0	1	0	0	0	0	0	0	0	0	0	0	0	0	0	46.3
55	1	75.2333	1	15.5709	0.19	0	1	1	16.2	102	152	51.8	2.1	0	0	101	23	0.48	0		6.9	4.7	13.8	38.1	80.9	29.3	36.2	290	50.1	35.1	14.8																		56.4
56	1	76.9	2	15.8766	0.4	0	1	1	15	97.2	143	49.5	1.4	0	1						9.1	4	11.1	31.4	77.3	27.3	35.4	369	51.6	41	7.4	0	0	0	0	0	0	0	0	0	0	0	0	0	0	0	0	1	64.3
57	1	77.2	1	11.8733	-2.84	1	2	1	8.7	85.6	110	45.2	3.3	0	0						9.6	3.8	10.6	31	79.9	27.3	34.2	440	53.9	36.4	9.7	0	1	1	0	0	0	0	0	0	0	0	0	0	0	0	0	0	59.5
58	2	78.6333	2	14.9584	-0.39	0	2	4	13.5	95	140	50	2.2	0	0																																		54.1
59	1	79.7333	2	14.8476	-0.48	0	2	2	13.4	95	135	49	2.1	0	1						8.1	4.7	12.8	37	78.1	27	34.6	248	49.7	40.1	10.2	0	0	0	0	0	0	0	0	0	0	0	0	1	1	0	0	0	48
60	2	81.0667	1	15.7791	0.32	0	2	4	21.6	117	164	51.3	0.6	0	0						8.3	4.3	12	35	80.8	27.7	34.3	421	44			0	0	0	0	0	0	0	0	0	0	0	0	0	0	0	0	1	41.9
61	2	81.5	2	15.9888	0.34	0	2	3	16.7	102.2	149	50.4	1.5	0	0	98	15	0.64	0		8.9	4.3	12.6	36	83.3	29.2	35	618	63.9																				58.1
62	1	82.2667	1	12.7997	-1.94	0	1	3	21.3	129	172	53.7	2.5	0	0	90	22	0.9	0		5.2	4.1	12.3	34.8	84.3	29.8	35.3	174	56.5			1	0	1	0	1	0	0	1	1	0	0	0	0	0	0	0	0	51.3
63	1	82.4	1	16.2098	0.46	0	2	3	17.6	104.2	156	52	1.9	0	0																																		49.5
64	1	82.5333	1	14.2698	-0.75	0	2	2	17.9	112	146	48	1.7	0	0	94	27	0.78	0		9.7	4	11.4	32.8	81.4	28.3	34.8	211	54.9	33.5	11.6	0	0	0	0	0	0	1	0	0	0	0	0	0	0	0	0	1	45.8
65	2	83	1	14.2832	-0.74	0	2	1	18.4	113.5	156	52	2.1	0	0																	0	0	0	0	0	0	0	0	1	0	0	0	0	0	0	0	1	54.2
66	1	83.1333	1	14.0043	-0.94	0	1	1	18.2	114	160	50.5	1.9	0	0	89	18	0.7	0		7.1	3.5	10.6	30.2	85.1	29.9	35.1	265	56.4			0	0	0	0	0	0	0	0	0	0	0	0	0	1	0	0	1	47.7
67	1	83.1667	2												0	105	8	0.65	0		7.2	4.5	12.7	36.2	79.7	28	35.1	338	58.1																				46
68	2	83.2	2	14.1	-0.93	0	1		17.3	110	164	53	1.1	0	0																	0	0	1	0	0	1	0	0	0	0	0	0	0	0	1	0	0	50.3
69	1	83.2333	2	14.2399	-0.98	0	1	2	16	106	140	50		0	0	100	29	0.64	1	60.41	15.7	4.3	13.3	37	84.3	30.3	35.9	383	37.9			0	0	0	0	0	0	0	0	0	0	0	0	0	0	0	0	0	52.6
70	2	83.2667	1	16	0.34	0	2	3	16	100	150	51		0	0																																		40
71	1	83.2667	2												0	94	8	0.55	0		7.7	4.8	13.9	39.4	80.7	28.5	35.3	342	48.2																				49.1
72	1	83.3	1	15.124	-0.17	0	2	2	18.3	110	150	50.2	1.8	1	0						8.7	3.7	11.9	34.9	93.8	32	34.1	190	65.5																				22.7
73	1	83.8667	2	15.7191	0.16	0	2	2	17.1	104.3	166	47.8	0.5	0	0	102	30	0.5	0		6.7	3.8	12.1	32.8	84.3	31.1	36.9	328	56.4	29.4	14.2	0	0	0	0	0	0	0	0	0	0	0	0	0	0	0	0	1	49.6
74	2	83.9333	2	16.2324	0.5	0	1	5	20	111	150	51	1	0	0						10.5	3.8	11.4	32.9	85.9	29.8	34.7	210	49.4	45	5.6	0	0	0	0	0	0	0	0	0	0	0	0	0	0	0	0	0	45.8
75	1	84.2	2	12.3686	-2.86	1	2	2	18.5	122.3	150	50	1.5	0	0	102	19	0.58	1	37.2	13.6	4.8	9.7	30.6	63	20	31.7	407	65	26.4	8.6	0	0	0	1	0	0	0	0	0	0	0	0	0	0	0	0	0	49.8
76	2	84.7333	2	20.7612	2.7	0	1	4	21.6	102	165	54	0	0	0						10.4	4.9	13.4	39.3	78.9	26.9	34.1	371	41	47.8	11.2	1	0	1	0	0	0	0	0	0	0	0	0	0	0	0	0	0	65
77	2	85.4333	1	13.8484	-1.07	0	2	2	13.3	98	130	47	1.2	0	0	85	28	0.59	0		12.2	4.3	12.5	36.4	84.5	29	34.3	503	40.5																				48.1
78	1	85.4667	1	12.9438	-1.82	0	1	1	14	104	150	51		0	0																	0	0	0	0	0	0	1	0	1	0	0	0	0	0	0	0	0	46
79	2	85.5667	2	16.246	0.51	0	1	1	18.6	107	150	50.6	0.5	0	0	104	23	0.75	1	87.13	10.2	4.8	13.9	39.9	81.6	28.4	34.8	422	37.4			0	0	0	0	0	0	0	0	0	0	0	0	0	1	0	0	1	58.5
80	1	86.4333	2	14.7589	-0.55	0	2	3	20.1	116.7	147	50	1	0	0	109	25	0.68	0		6.3	4.9	13.9	39.2	79.8	28.3	35.5	473	41.5	51	7.5																		55.7
81	2	86.7	2	15.3809	-0.08	0	1	1	25.2	128	164	51	2	0	0						8.4	5.3	15.6	42.8	80	29.2	36.4	275	54.4	25.2	20.4	1	0	0	0	0	0	0	0	0	0	0	0	1	0	0	0	0	56.4
82	2	86.7333	2	13.0208	-2.14	1	2	3	12	96	120	49	0	0	0																																		45.4
83	2	86.9667	2	14.4175	-0.83	0	2	7	15	102	150	50	1	0	0	98	23	0.69	0		8.4	4.9	13.1	38.4	77.6	26.5	34.1	380	47			0	0	1	0	0	1	0	0	0	0	0	0	0	0	0	1	0	49.2
84	1	87.3333	1	15.6847	0.16	0	2	1	16	101	148	51	2.1	0	0	103	19	0.75	0		7.4	3.8	11.7	32.7	85.6	30.6	35.8	433	64.3	28.7	7	0	0	0	0	0	0	0	0	0	0	0	0	0	0	0	1	0	50
85	1	87.3333	2	14.9793	-0.38	0	0	4	11.6	88	134	48.7	2.6	0	0																																		46.1
86	2	87.4	1	13.632	-1.24	0	2	2	17.1	112	150	49	2.1	0	0	92	29	0.6	1	72.51	10.9	3	8.8	26.3	87.7	29.4	33.5	234	47	40.3	12.7	0	0	1	0	0	0	0	0	0	0	0	0	0	0	0	0	0	49.6
87	1	87.9667	2	16.5406	0.69	0	2	2	14	92	135	52		0	0																																		56
88	2	88.6	1	10.6161	-4.16	2	0	2	10.3	98.5	143	49.1	2.4	0	0	89					6.4	4.1	12.6	37	88.3	30.1	34.1	481	51.1	39.5	9.4																		46
89	1	89.8	1	18.5673	1.53	0	1	1	25.2	116.5	156	49.7	1.7	0	0																																		52.3
90	1	91.7	1	18.1451	1.14	0	1	4	18.4	100.7	161	52	1	0	0																																		42.3
91	1	92.0667	1	12.0027	-2.89	1	0	4	14	108	154	52		0	0	99	12	0.75	0		8.6	4.6	13.4	38.4	82.8	28.9	34.9	311	52			1	0	0	0	0	0	0	0	0	0	0	0	0	0	0	0	0	54.2
92	1	93.4	2	13.5659	-1.76	0	1	1	19.6	120.2	168	51	2.2	0	0																																		46
93	2	93.6	2	15.9663	0.13	0	2	2	26.2	128.1	160	52.5	2.2	0	0																	0	0	1	0	0	0	0	0	0	0	0	0	0	0	0	0	0	56.8
94	1	94.1	2	11.556	-3.94	2	0	1	17.2	122	139	50	1.4	0	0						7.1	4.7	13.2	37.2	78.2	27.7	35.5	267	45.3			1	0	0	0	0	0	0	0	0	0	0	0	1	0	0	0	0	73.6
95	2	94.7667	1	14.0966	-1.01	0	2	4	18	113	147	51.2	0.4	0	0						11	4.3	13.4	36.7	84.4	30.8	36.5	359	48.1	46	5.9	0	0	0	0	0	0	0	0	0	0	0	0	0	0	0	1	0	57.4
96	1	95.1	1	15.5	-0.13	0	0	1	25	127	160	51.5	2	0	0	93	16	0.59	1	35.21	6.1	5.2	15.7	42.9	81.4	29.8	36.6	239	51.9			0	0	1	0	0	0	0	0	0	0	0	0	0	0	0	0	0	54
97	1	95.2	1	13.5523	-1.46	0	2	1	17	112	138	50	2.2	0	0						8	4.1	12.1	35.3	84.7	29	34.3	344	49.2	41.2	9.6	0	0	1	0	0	0	0	0	0	0	0	0	0	0	0	0	0	48
98	1	95.2	2	14.0533	-1.31	0	2	5	15.2	104	141	47.5	2.5	0	0	92	11	0.61	0		7	4.7	12.8	38.1	81.1	27.2	33.6	252	43.4			1	0	0	0	0	0	0	0	1	0	0	0	0	0	0	0	0	54.2
99	1	95.4667	2												0	94	36	0.89	1	100.1	7.2	4.3	12.7	36.7	83.8	29	34.6	281	45	45.9	9.1	0	0	1	0	0	0	0	0	0	0	0	0	0	0	0	0	0	51.3
100	1	95.4667	1												0	85	16	0.58	0		7.2	4.8	13.6	39.2	80.3	27.9	34.7	491	47.2	45.6	7.2																		52.1
101	1	95.4667	1												0	86	10	0.69	0		8.8	4.3	13.4	36.4	83.5	30.7	36.8	290	50.2	40.6	9.2																		53
102	2	95.6333	1												0	70	19	0.39	0		7.9	4.4	12.4	36.4	82.7	28.2	34.1	339	55.6																				62.1
103	1	95.7	1	15.5801	-0.08	0	2	1	20	113.3	156	52.3		0	0	99	9	0.53	0		11.7	4.8	13.6	39.3	80.3	27.8	34.6	290	40.4																				71.1
104	2	96.7	1	14.5069	-0.75	0	0	6	16.3	106	149	49.5		0	0	104	20	0.64	0		9.2	4.7	12.3	35.9	75.3	25.8	34.8	357	49.6	41.3	9.1																		55.6
105	2	97.5667	1	12.1209	-2.77	1	1	1	12	99.5	125	49	0.5	0	0	94	22	0.72	0		10.1	3.9	12.7	34.1	86.4	31.9	36.9	453	47.7	44	8.3	0	0	1	0	0	0	0	0	0	0	0	0	0	0	0	0	0	60
106	2	97.6667	1												0	107	19	0.44	0																														54
107	1	98.7667	2	14.1121	-1.26	0	2	1	17.2	110.4	145	50		0	0	103	29	0.55	0		16	4.6	13.3	37.7	80.4	28.4	35.3	445	42.3			1	0	0	0	0	0	0	0	0	0	0	0	0	0	0	0	0	52.6
108	2	98.8	2	15.6029	-0.11	0	1	1	20.1	113.5	154	52	2	0	0	106	24	0.64	0		8.6	4.1	11.7	34.4	82.5	28.1	34	340	35.4	53.5	11.1	0	0	0	0	0	0	0	0	0	0	0	0	1	0	0	0	0	53.9
109	1	98.9667	1	14.308	-0.89	0	1	3	22	124	152	52.7	1.2	0	0	100	24	0.65	0		8.2	4.4	13.5	38.1	86.4	30.6	35.4	314	57.2	31.5	10.6	1	0	1	0	0	0	0	0	0	0	0	0	0	0	0	0	0	49
110	1	98.9667	1	19.0311	1.47	0	1	3	19.8	102	164	51.2	2.2	0	0																																		42.3
111	1	102.6	2	17.613	0.83	0	0	1	23.7	116	167	50.3	2.4	0	0																																		49.5
112	2	102.7	2	15.5356	-0.36	0	1	4	22	119	190	52		0	0	104	16	0.6	0		4.5	5	13.6	40.2	79.3	26.8	33.8	369	54.8	26.3	18.9	0	0	0	0	0	0	0	0	0	0	0	0	0	0	0	0	1	60
113	1	103.6	2	14.0043	-1.55	0	2	1	18.2	114	150	49.9	2	0	0																																		46.7
114	1	104.467	2	13.3181	-2.2	1	2	2	18.2	116.9	145	46	0.7	0	0	102	24	0.64	0		7.1	4.8	14.3	40.6	83.9	29.5	35.2	413	50.9	36.5	12.6																		55.7
115	1	107	1	15.2071	-0.53	0	0	5	25.7	130	210	54	2.1	0	0	100	21	0.6	0		6.9	4.7	14	40	85.1	29.8	35	307	60.2	27.8	12	0	0	0	0	0	0	0	0	0	0	0	0	0	0	0	0	1	58
116	1	107.533	2	11.9579	-3.67	2	2	1	15	112	148	52	0.6	0	0	113	32	0.64	0		8.1	4.5	13.5	38.5	85.2	29.9	35.1	579	42.5	46.4	11.1																		54.2
117	1	107.533	1												0	103	21	1.06	0		7.8	4	12.9	36.2	89.2	31.8	35.6	169	38																				46
118	1	107.8	1												0	96	25	0.46	0		6.4	4.1	12.7	36.8	88	30.4	34.5	630	46.3	38.9	14.8
119	2	108	1	15.9621	-0.09	0	2	7	17	163.2	145	47.8	0.9	0	0								11.7									1	0	1	0	0	0	0	0	0	0	0	0	0	0	0	0	1	65.1
120	1	108.333	1	19.5011	1.39	0	1	2	21.5	105	177	49.6	1.5	0	0																																		52.2
121	1	111.2	1	15.3554	-0.44	0	2	1	21.2	117.5	153	50.7	1.4	0	0						6.9	4.5	12.8	38.4	84	28	33.3	236	48.2	42.4	9.4	0	0	0	0	0	0	0	0	0	0	0	0	0	0	0	0	0	44.9
122	2	111.767	2	15.3592	-0.48	0	2	1	13	92	144	50	2.4	0	0						10.5	4.6	14.6	40.8	87.4	31.3	35.8	254	48.2	41	10.8	0	1	1	0	0	0	0	0	0	0	0	0	0	1	0	0	1	62.5
123	1	111.8	1	14.371	-1.07	0	2	1	16.3	106.5	131	49.8	1.5	0	0																																		50
124	2	112.533	2	10.947	-4.76	2	2	4	12.3	106	155	45.5	2.3	0	0																	0	0	0	0	0	0	0	0	0	0	0	0	0	1	0	0	1	53.4
125	1	112.933	2	14.3948	-1.21	0	2	2	22.6	125.3	142	50	2.4	0	0						8.1	4.7	12.8	37	78.1	27	34.6	248	49.7	40.1	10.2	0	0	0	0	0	0	1	0	0	0	0	0	0	0	0	0	0	53.7
126	1	113.033	1	20.2003	1.61	0	2	1	24	109	160	48.5	0	0	0																																		56
127	2	115.567	1	15.744	-0.48	0	1	3	24.6	125	180	51		0	0						6.9	4.5	13.3	39.4	86.2	29.1	33.8	375	58	33.6	8.4	1	0	0	0	0	0	0	0	0	0	0	0	0	0	0	0	0	65
128	1	115.767	1	15.2454	-0.77	0	2	2	22.1	120.4	162	50.4	1.7	0	0																																		46.1
129	1	116.933	1	14.6882	-1.13	0	2	3	20.8	119	154	50.3	1.5	0	0						8.1	4.6	13.1	37.6	81.7	28.5	34.8	391	44.5	52.7	2.8	0	0	0	0	0	0	0	0	0	0	0	0	0	0	0	0	1	47.5
130	1	116.967	2	14.6833	-1.2	0	2	2	20.1	117	157	51.5	1.5	0	0																																		45
131	1	117.067	1	14.1201	-1.52	0	1	3	19	116	156	50.8	1.6	0	0																																		42.3
132	1	118.567	2	15.7639	-0.43	0	2	1	22.7	120	152	51.5	2.1	0	0						9	4.4	12.1	35.9	80	26.9	33.7	203	57.8	31	11.2	0	0	0	0	0	0	0	0	0	0	0	0	0	0	0	0	0	22.7
133	1	119.533	2												0						7.2	3.6	12	34.7	94.6	32.7	34.6	244	49.7																				69.1
134	1	119.8	1												0	101	19	0.64	0		4.4	4.5	13.6	39.8	87.3	29.8	34.2	225	51.4																				49
135	1	119.967	2												0	99	13	0.65	0		7.3	4.7	13.9	38.4	80.8	29.3	36.2	355	45.9	40.9	13.2																		54
136	1	120.2	2				2	1						0	0																																		47.9
137	2	122.233	2	17.4928	0.54	0	0	8	25.4	120.5	180	54.2	0.3	0	0						14.3	4.1	9.2	28.4	69.1	22.4	32.4	456	60.5	30.1	9.4	1	0	0	0	0	0	0	0	0	0	0	0	0	0	0	0	1	52.9
138	1	124.6	2	14.2772	-1.53	0	0	1	21.6	123	147	49.2	1.4	0	0						6.5	4.3	13.4	36.7	84.4	30.8	36.5	405	44.9	46.8	8.3	0	0	0	1	0	0	0	0	0	0	0	0	0	0	0	0	0	49
139	2	124.7	2	16.1621	-0.18	0	1	4	22.2	117.2	160	50.4	0.5	0	0	85	18	0.54	0		11.8	4.9	13.5	39.6	80.8	27.6	34.1	460	41.7	27.7	16.5	1	0	0	0	0	0	0	0	0	0	0	0	0	0	0	0	0	41.1
140	1	128.133	1	17.0726	-0.12	0	1	2	21.8	113	185	50.1	1	0	0																																		42.3
141	2	130.1	1	18.3731	0.44	0	2	3	26.9	121	220	54.5	1.5	0	0	102	18	0.62	1	60.2	6.2	4.8	13.3	39.1	81.1	27.6	34	367	48.1	49.7	22	0	0	0	0	0	0	0	0	0	0	0	0	0	0	0	0	0	60
142	1	131.333	1	16.0392	-0.64	0	2	4	28.8	134	220	53	2.5	0	0	98	15	0.66	0		7.9	5.2	14.6	42.2	79.8	27.6	34.6	322	53	30.7	16.3	1	0	0	0	0	0	0	0	0	0	0	0	0	0	0	0	0	58
143	1	131.7	1	15.0558	-1.22	0	0	3	21.5	119.5	164	48.5	2.6	0	0	89	13	0.85	0		7.8	4.6	13.4	39.6	84.6	28.6	33.8	239	51			0	0	1	0	0	0	0	0	0	0	0	0	0	0	0	0	0	54.2
144	2	132.133	1												0	110	30	66	0		8.3	4	11.5	32.5	81.3	28.8	35.4	160	30.3	58.6	11.1																		57.2
145	2	133.267	1	15.0497	-1.22	0	2	2	22.4	122	160	51	3	0	0	103	29	0.66	0		6.6	4.9	14.5	39.9	80.4	29.2	36.3	280	46.9																				58.5
146	1	140	1	15.7725	-1.13	0	1	1	27.9	133	178	51	1.5	1	0	147	16	0.75	1	85.15	9.6	3.3	10.2	30.2	89.1	30.1	33.8	169	24.6	70	5.4																		55.7
147	1	143.533	2	15.8699	-0.97	0	1	3	32	142	210		1.8	0	0	105	13	0.6	0		7.1	4.5	11.3	34.6	76.4	24.9	32.7	134	42.1	39.2	18.5	0	0	0	0	0	0	0	0	1	0	0	0	0	0	0	0	0	58
148	2	143.9	2	12.9422	-3.44	2	1	1	19.9	124	170	51	1.3	0	0	107	12	0.69	0		7.4	4.5	14.2	38.8	85.7	31.3	36.6	237	35.8	29.2	35	0	0	1	0	0	0	0	0	0	0	0	0	1	0	0	0	0	58.5
149	2	144.067	1	14.4388	-2	0	2	2	28.3	140	245	51	2.6	0	0						8.3	4.8	14.4	41.1	84.7	29.7	35	335	50.8			0	0	0	0	0	0	0	0	0	0	0	0	0	0	0	0	1	54
150	2	144.333	1												0	99	12	0.66	1	45.1	5.8	5.1	14	40.9	79.6	27.2	34.2	324	60.7	29.8	9.5																		60
151	1	152.633	1	17.1193	-0.77	0	1	1	31.2	135	203	53.8	1.5	0	0																																		42.3
152	2	153.467	1	16.1413	-1.28	0	2	4	27.7	131	174	50.8	0	0	0								9.8																										86
153	1	154.4	1	17.6543	-0.51	0	2	1	31.7	134	195	58.2	1.6	0	0																																		42.3
154	1	156.233	1												0	88	24	0.72	0		5.8	4.4	13.9	39.9	89.9	31.3	34.8	359	45	51.9	3.1	0	0	0	0	0	0	0	0	0	0	0	0	0	0	0	0	0	49
155	1	156.267	2												0						15	4.7	12	35.7	74.8	25.2	33.6	387	14.6	74.8	10.6																		69.1
156	1	156.5	2												0	98	12	0.61	0		9.6	4.4	13.1	37.7	84.9	29.5	34.7	337	59.7	23.1	17.2																		58
157	1	156.767	1	16.5289	-1.07	0	2	1	33.8	143	182	53.6	0.7	0	0																																		46.1
158	1	166.567	1	14.7959	-2.46	1	2	1	29	140	227	53	1.5	0	0																																		45
159	1	192.733	1	21.6712	0.31	0	1	1	54.1	158	241	53	1.6	0	0	94	22	0.87	0																														49.6
160	1	1452.33	1					3							0						13.2	3.3	9.1	26.8	81	27.5	34	430	39	57.2	3.8																		46
161	2	1452.37	1	15.3086		0	0	3	12.4	90	140	50	2.1	0	0																	1	0	0	0	0	0	0	0	0	0	0	0	0	0	0	0	0	43
162	1	74.7	1	14.7004	-0.38	0	2		15.9	104	140	47.8		0	0																																		46.1
[truncated: 4 more columns]
